# Supplementary material for: Oxidative Balance Score Is Associated with Social Involvement and Weight-Adjusted Appendicular Skeletal Muscle Mass in Middle-Aged and Older Japanese Women
Source: Nutrients. 2026 Feb 20;18(4):688. doi: 10.3390/nu18040688 (PMC12943278; doi:10.3390/nu18040688)
Supplement: Supplementary file 1 [file nutrients-18-00688-s001.zip]

Archive with 1 entries (1 files):
- nutrients-4120701-supplementary.pdf
